# Supplementary material for: Terminalia arjuna Switches from Adaptive to Survival Strategy Under Severe Water Stress
Source: Plants (Basel). 2026 Mar 12;15(6):888. doi: 10.3390/plants15060888 (PMC13029430; doi:10.3390/plants15060888)
Supplement: Supplementary file 1 [file plants-15-00888-s001.zip]

Archive with 1 entries (1 files):
- plants-4178508-supplementary.pdf
